# Supplementary material for: An Open Label, Cross-Over Phase 1 Study to Determine the Safety, Tolerability and Pharmacokinetics of Multiple Oral Doses of Niclosamide Under Fed and Fasted Conditions in Healthy Volunteers
Source: J Clin Med. 2026 Jul 8;15(14):5330. doi: 10.3390/jcm15145330 (PMC13411445; doi:10.3390/jcm15145330)
Supplement: Supplementary file 1 [file jcm-15-05330-s001.zip]

Archive with 1 entries (1 files):
- jcm-4282403-supplementary.pdf
